# Supplementary material for: Upregulation of non-canonical and canonical inflammasome genes associates with pathological features in Krabbe disease and related disorders
Source: Hum Mol Genet. 2022 Dec 15;32(8):1361–79. doi: 10.1093/hmg/ddac299 (PMC10077509; doi:10.1093/hmg/ddac299)
Supplement: Supplementary_Material_Fig_S6_HMG_(02122022)_300_tiff_ddac299 [file supplementary_material_fig_s6_hmg_(02122022)_300_tiff_ddac299.zip]

Archive with 1 entries (1 files):
- Supplementary_Material_Fig_S6_HMG_(02122022)_300_tiff_ddac299.tif
