# Supplementary material for: Upregulation of non-canonical and canonical inflammasome genes associates with pathological features in Krabbe disease and related disorders
Source: Hum Mol Genet. 2022 Dec 15;32(8):1361–79. doi: 10.1093/hmg/ddac299 (PMC10077509; doi:10.1093/hmg/ddac299)
Supplement: Supplementary_Material_Table_S1_(02122022)_ddac299 [file supplementary_material_table_s1_(02122022)_ddac299.xlsx]

## Sheet: Sheet1
Supplementary Material Table S1. List of antibodies used in the study
Name			Host species		Supplier and code number				Working dilution		Application
Primary antibodies
anti-Alpha-tubulin			Mouse		Sigma #T6074				1 in 20,000		WB
anti-Asc			Rabbit		Cell Signaling Technology # 67824				1 in 1000		WB
anti-caspase-1			Mouse		Novus Biologicals # NB100-56565				1 in 1000		WB
anti-caspase-11			Rat		Novus Biologicals # NB120-10454				1 in 1000		WB
anti-Gfap			Mouse		Sigma # G3893				1 in 1000		IHC, WB
anti-Gsdmd			Rabbit		Abcam # ab209845				1 in 1000		WB
anti-Iba1			Rabbit		Wako # 019-19741				1 in 500		IHC
anti-Il-1β			Goat		R&D Systems #AF-401-NA				1 in 1000		WB
anti-Lcn2			Rat		R&D Systems # MAB1857				1 in 500		IHC, WB
anti-Mac2			Rat		Cedarlane # CL8942AP				1 in 250		IHC
anti-Mbp			Mouse		Calbiochem # NE1018				1 in 1000		IHC, WB
anti-NeuN			Mouse		Millipore # MAB377				1 in 1000		IHC
anti-Neurofilament heavy chain			Mouse		Covance # SMI32R				1 in 1000		IHC
anti-Olig2			Rabbit		Millipore # AB9610				1 in 500		IHC
Secondary antibodies
anti-Mouse			Goat		Molecular Probes Alexa-488 # A11029				1 in 500		IHC
anti-Mouse			Goat		Molecular Probes Alexa-568 # A11031				1 in 500		IHC
anti-Mouse			Donkey		Invitrogen/Thermo Fisher				1 in 500		IHC
					Alexa Fluor Plus 680 # A32788
anti-Rabbit			Goat		Molecular Probes Alexa-488 # A11034				1 in 500		IHC
anti-Rabbit			Goat		Molecular Probes Alexa-568 # A11036				1 in 500		IHC
anti-Rabbit			Donkey		Invitrogen/Thermo Fisher				1 in 500		IHC
					Alexa Fluor Plus 680 # A32802
anti-Rat			Goat		Molecular Probes Alexa-488 # A11006				1 in 500		IHC
anti-Rat			Goat		Molecular Probes Alexa-568 # A11077				1 in 500		IHC
anti-Mouse			Goat		DakoCytomation # P0447				1 in 5000		WB
anti-Goat			Rabbit		DakoCytomation # P0449				1 in 5000		WB
anti-Rabbit			Goat		DakoCytomation # P0448				1 in 5000		WB
anti-Rat			Goat		Vector Laboratories # PI-9401				1 in 5000		WB
IHC: immunohistochemical staining
WB: western blotting
