# Supplementary material for: Upregulation of non-canonical and canonical inflammasome genes associates with pathological features in Krabbe disease and related disorders
Source: Hum Mol Genet. 2022 Dec 15;32(8):1361–79. doi: 10.1093/hmg/ddac299 (PMC10077509; doi:10.1093/hmg/ddac299)
Supplement: Supplementary_Material_Table_S2_(02122022)_ddac299 [file supplementary_material_table_s2_(02122022)_ddac299.xlsx]

## Sheet: Sheet1
Supplementary Material Table S2. List of RT-qPCR primer sets
	Gene						Forward primer					Reverse primer
Aim2	Absent in melanoma 2						5' -CAGAAGTCTGTCCTCAAGCT- 3'					5' -CTTCCTTCCTGAGTCTCACA- 3'
Ald1l1	Aldehyde dehydrogenase 1 family member L1						5' -TGGAGTATTGCCAACGTGGT- 3'					5' -ACTCCTCCTTAGCGATGTAC- 3'
Asc	Apoptosis-associated speck-like protein containing a CARD						5' -TTCAAGATGAAGCTGCTGAC- 3'					5' -AGCCATACGACTCCAGATAG- 3'
C1qa	Complement component 1qa						5' -TGCTGACCATGACCCTAGTA- 3'					5' -AAAACCTCGGATACCAGTCC- 3'
C3	Complement component 3						5' -TGCACCAAGTACTTGGGAGA-3'					5' -GTGTTCTTGTTGGAGAAGGC- 3'
C4b	Complement component 4b						5' -CTGGAGAAGCTGACCTCTCT- 3'					5' -GTAGTCATACAGGACAGCAC- 3'
Casp1	Caspase 1						5' -TCTTGGAGACATCCTGTCAG- 3'					5' -TCAGCAGTGGGCATCTGTAG- 3'
Casp11	Caspase 11						5' -ATCACTTGTCCTACCGAGAC- 3'					5' -GGGCATCTGGGAATGAATAC- 3'
Cd14	Cluster of differentiation 14						5' -GATCCGAAGCCAGATTGGTC-3'					5' -CCGCTTTAAGGACAGAGACT- 3'
Cd68	Cluster of differentiation 68						Primer set: Mm-Cd68–1-SG QuantiTect
Cgt	UDPgalactose:ceramide galactosyltransferase						5' -AGTTTCCA AGACCAACGCTGC-3'					5' -TGTTCCTGAGCACCA CTTACC- 3'
Cst7	Cystatin F						5' -TGACTTCCAAACCAACCCTG- 3'					5' -GTATCACAGCTGCAGT CTTG- 3'
Fkbp5	FKBP prolyl isomerase 5						5' -GATTCAGGCGTTATCCGTAG- 3'					5' -CAATCGGAATGTCGTGGTCT- 3'
Gapdh	Glyceraldehyd e-3-phosphate dehydrogenase						5' -TGTGTCCGTCGTGGATCT GA- 3'					5' -TTGCTGTTGAAGTCGCAGGAG- 3'
Gbp2	Interferon-induced guanylate-binding protein 2						5' -CATAGCTGCTAAACTTCGGG- 3'					5' -AGCTTGGCAGAGAGGTTTGG- 3'
Gbp3	Interferon-induced guanylate-binding protein 3						5' -AGCGAAAAGGAGATGCTGCT- 3'					5' -CATCTCTTCTCTCAGGTGAC- 3'
Gbp5	Interferon-induced guanylate-binding protein 5						5' -CATCCAGGAAGAGCAAAGGA- 3'					5' -TCTGAGTTGAGCTTCCTGCT- 3'
Gfap	Glial fibrillary acidic protein						5' -AGTAACATGCAAGAGACAGAG- 3'					5' -TAGTCGTTAGCTTCGTGCTTG- 3'
Glast	Glutamate aspartate transporter						5' -TGTGCTTCGGTTTCGTGATC- 3'					5' -CCTGCGATCAAGAAGAGGAT- 3'
Gsdmd	Gasdernin D						5' -TCCTTCTCGTCTCAGATGAG- 3'					5' -CTGACAGGAGACTGAGCTGC- 3'
H2d1	Histocompatibility 2 D region locus 1						5' -GCAGAGCATTACAAGGCCTA- 3'					5' -GACTTCACCTTTAGATCTGG- 3'
Il1a	Interleukin 1 alpha						5' -TGATGAAGCTCGTCAGGCAG- 3'					5' -CGACGAGTAGGCATACATGT- 3'
Il1b	Interleukin 1 beta						5' -AGTTGACGGACCCCAAAAGA- 3'					5' -TGATACTGCCTGCCTGAAGC- 3'
Il18	Interleukin 18						5' -GAGACCTGGAATCAGACAAC- 3'					5' -TATCCTCGAACACAGGCTGT- 3'
Irgm1	Immunity-related GTPase family m1						5' -CTCTGGCAATGGCATGTCAT- 3'					5' -AATCCAGGTAAGTCCCACAG- 3'
Lcn2	Lipocalin 2						5' -ACTCAGAACTTGATCCCTGC- 3'					5' -GTAGCTCATAGATGGTGCTG-3'
Mbp	Myelin basic protein						5' -TTCCAGGAGTCATTGCTGCTA- 3'					5’ -TGGAGTTCTGCACCATTGAT- 3'
Nlrp1a	Nucleotide-binding leucine-rich repeat receptor) family member pyrin-domain containing 1a						5' -CACCTTTCACCTTTACCTGG- 3'					5' -AGACACGATATAGCGGGAAC- 3'
Nlrp3	Nucleotide-binding leucine-rich repeat receptor) family member pyrin-domain containing 3						5' -GCTGGAATTAGACAACTGCA- 3'					5' -AACTGTAGGCTCTGCAGGAG- 3'
Tgm1	Transglutaminase 1						5' -CAGCAGTTGTTGGTCAGGAA- 3'					5' -CGCAGTGTGACTGTCTCATT- 3'
Tlr4	Toll-like receptor 4						5' -ATGGCATGGCTTACACCACC- 3'					5' -GAGGCCAATTTTGTCTCCAC-3'
Trem2	Triggering receptor expressed on myeloid cells 2						5' -CCACCTCCATTCTTCTCCTC- 3'					5' -GGTCCAGTGAGGATCTGAAG- 3'
Ptx3	Pentraxin 3						5' -CGCAGGTTGTGAAACAGCAA- 3'					5' -CTCATAGGGGTTCCACTTTG- 3'
Rela	Nuclear factor NF-kappa-B p65 subunit						5' -CCTACCCGAAACTCAACTTC- 3'					5' -CAGGTGAGACCAATTTGGTC- 3'
Serpina3n	Alpha-1-antichymotrypsin						5' -AGGGAAGTCTTCTCCACACA- 3'					5' -ACAGTTTCGCAGACATTGGG- 3'
Serping1	Plasminogen activator inhibitor-1						5' -GATGACCATACTTTGAAGGC- 3'					5' -ACAGCTCCAGCTTCTTCATG- 3'
Vim1	Vimentin						5' -TGGAGTCACTTCCTCTGGTT- 3'					5' -CTGGTACTGCACTGTTGCAC- 3'
